# Supplementary material for: Stearoyl-ACP Δ9 Desaturase 6 and 8 (GhA-SAD6 and GhD-SAD8) Are Responsible for Biosynthesis of Palmitoleic Acid Specifically in Developing Endosperm of Upland Cotton Seeds
Source: Front Plant Sci. 2019 May 31;10:703. doi: 10.3389/fpls.2019.00703 (PMC6554319; doi:10.3389/fpls.2019.00703)
Supplement: Supplementary file 1 [file Table_1.XLSX]

## Sheet: Sheet1
Table S1: Specific primers used for quantitative RT-PCR
Gene ID	Name	Sequence (5'→3')	Purpose
Gh_A07G2250	GhA-SAD5-F	TAGGTTCAGGGATGCACGTTG	qRT-PCR analysis
	GhA-SAD5-R	CAATAACGGTTCCATCTGGA
Gh_D07G1215	GhD-SAD5-F	TGAATCCCATCACTTGTCCA	qRT-PCR analysis
	GhD-SAD5-R	CATGTTTGTTGAGGCCATGA
Gh_A10G1284	GhA-SAD6-F	TTCTGGTGGTCTTCCAGCA	qRT-PCR analysis
	GhA-SAD6-R	CCCAGTTGTCTAATGACTTA
Gh_A10G1285	GhA-SAD7-F	GCGACATATGCATGTTCAAT	qRT-PCR analysis
	GhA-SAD7-R	CAATTGGCTTTAGGAGACTT
Gh_D10G1199	GhD-SAD7-F	TCCAGATAAGCATGTTCAAG	qRT-PCR analysis
	GhD-SAD7-R	CAATTGGTTTTAGGAGACTG
Gh_D10G1200	GhD-SAD8-F	GTTTTGGTCTTCCAGCAA	qRT-PCR analysis
	GhD-SAD8-R	CCCAGTTATCTAATGATTT
DQ174251	GhEF-1α-F	TCCGTCTCCCACTTCAGGAT	qRT-PCR analysis
	GhEF-1α-R	GGATGCAACAAAACCACGCT
AF024716.1	Histone3-F	AAGCCTCATCGATACCGTCC	qRT-PCR analysis
	Histone3-R	GGCTCTGGAAACGCAAATCA
NP_181899.1	AtFAB2-F	TGGATGGAGTTAGGGATG	qRT-PCR analysis
	AtFAB2-R	GATGAAGCCAAGGTAGGG
NP_197127.1	AtAAD3-F	ACGGTGTTAAGGATGAAA	qRT-PCR analysis
	AtAAD3-R	ATGAATGTTGCTCGCTCT
