# Supplementary material for: Stearoyl-ACP Δ9 Desaturase 6 and 8 (GhA-SAD6 and GhD-SAD8) Are Responsible for Biosynthesis of Palmitoleic Acid Specifically in Developing Endosperm of Upland Cotton Seeds
Source: Front Plant Sci. 2019 May 31;10:703. doi: 10.3389/fpls.2019.00703 (PMC6554319; doi:10.3389/fpls.2019.00703)
Supplement: Supplementary file 2 [file Table_2.XLSX]

## Sheet: Sheet1
Table S2: Primers used for vector construction
Primer Name	Restriction site	Sequence (5'→3')
p1303-GhA-SAD5-F	XbaI	GCTCTAGAATGGAGATCCCAGATGATTAC
p1303-GhA-SAD5-R	KpnI	GGGGTACCTTAGAGCTCTAGTTGTCTG
p1303-GhA-SAD6-F	PstI	TGCACTGCAGATGGCATTGAAATTCGTT
p1303-GhA-SAD6-R	KpnI	GGGGTACCTTAGAGCTTCAATTTTCT
p1303-GhA-SAD7-F	PstI	TGCACTGCAGATGGCGTTGAAATTGAAT
p1303-GhA-SAD7-R	KpnI	GGGGTACCTTAGAGCATGACTTCTCT
p1303-GhD-SAD8-F	PstI	TGCACTGCAGATGGCATTGAAATTGGTT
p1303-GhD-SAD8-R	KpnI	GGGGTACCTTAGAGCTTCAATTTTCT
pYES2-GhA-SAD5-F	EcoRI	CGGAATTCATGGAGATCCCAGATGATTAC
pYES2-GhA-SAD5-R	XbaI	GCTCTAGATTAGAGCTCTAGTTGTCTG
pYES2-GhA-SAD6-F	BamHI	CGGGATTCATGGCATTGAAATTCGTT
pYES2-GhA-SAD6-R	XhoI	CCGCTCGAGTTAGAGCTTCAATTTTCT
pYES2-GhA-SAD7-F	BamHI	CGGGATTCATGGCGTTGAAATTGAAT
pYES2-GhA-SAD7-R	XhoI	CCGCTCGAGTTAGAGCATGACTTCTCT
pYES2-GhD-SAD8-F	BamHI	CGGGATTCATGGCATTGAAATTGGTT
pYES2-GhD-SAD8-R	XhoI	CCGCTCGAGTTAGAGCTTCAATTTTCT
pYES2-AtFAB2-F	EcoRI	CGGAATTCATGGCTCTAAAGTTTAAC
pYES2-AtFAB2-R	XbaI	GCTCTAGATTAGAGCTGCACTTCTCT
pYES2-At AAD3-F	BamHI	CGGGATTCATGTCGATGGCTTTGCTT
pYES2-At AAD3-R	XhoI	CCGCTCGAGCTATAGTTTCACATCTCT
Note: Enzyme digestion sites and protective bases are set in italics and bold, respectively.
