# Supplementary material for: Stearoyl-ACP Δ9 Desaturase 6 and 8 (GhA-SAD6 and GhD-SAD8) Are Responsible for Biosynthesis of Palmitoleic Acid Specifically in Developing Endosperm of Upland Cotton Seeds
Source: Front Plant Sci. 2019 May 31;10:703. doi: 10.3389/fpls.2019.00703 (PMC6554319; doi:10.3389/fpls.2019.00703)
Supplement: Supplementary file 3 [file Table_3.XLSX]

## Sheet: Sheet1
Table S3: 17 members of GhSAD gene family with chromosome location information
Gene name	Cottongen Accession	Chromosome Location
GhA-SAD1	Gh_A02G1788	scaffold402_A02:76854..78311
GhA-SAD2	Gh_A02G0894	A02:32028445..32031441
GhA-SAD3	Gh_A05G2312	A05:27647255..27648906
GhA-SAD4	Gh_A05G2865	A05:65424946..65522968
GhA-SAD5	Gh_A07G2250	scaffold1893_A07:18117..18947
GhA-SAD6	Gh_A10G1284	A10:67102494..67107801
GhA-SAD7	Gh_A10G1285	A10:67132997..67137714
GhA-SAD8	Gh_A10G1286	A10:67156265..67160790
GhA-SAD9	Gh_A12G0128	A12:1824465..1825652
GhD-SAD1	Gh_D02G1097	D02:30638237..30641262
GhD-SAD2	Gh_D03G0588	D03:12829546..12831006
GhD-SAD3	Gh_D05G3162	D05:48250743..48252485
GhD-SAD4	Gh_D05G3167	D05:48393631..48395445
GhD-SAD5	Gh_D07G1215	D07:18537126..18538313
GhD-SAD6	Gh_D10G1197	D10:20619546..20624104
GhD-SAD7	Gh_D10G1199	D10:20649858..20652659
GhD-SAD8	Gh_D10G1200	D10:20683797..20689337
